# Supplementary material for: Precision Medicine through Next-Generation Sequencing in Inherited Eye Diseases in a Korean Cohort
Source: Genes (Basel). 2021 Dec 23;13(1):27. doi: 10.3390/genes13010027 (PMC8774510; doi:10.3390/genes13010027)
Supplement: Supplementary file 1 [file genes-13-00027-s001.zip]

Archive with 1 entries (1 files):
- genes-1495226-supplementary.pdf
